# Supplementary material for: MolMVC: Enhancing molecular representations for drug-related tasks through multi-view contrastive learning
Source: Bioinformatics. 2024 Sep 4;40(Suppl 2):ii190–7. doi: 10.1093/bioinformatics/btae386 (PMC11373324; doi:10.1093/bioinformatics/btae386)
Supplement: btae386_Supplementary_Data [file btae386_supplementary_data.zip]

Archive with 4 entries (4 files):
- bioinfo.cls
- document.bib
- natbib.bst
- plain.bst
